# Supplementary material for: Pak1 kinase controls cell shape through ribonucleoprotein granules
Source: eLife. 2021 Jul 20;10:e67648. doi: 10.7554/eLife.67648 (PMC8318594; doi:10.7554/eLife.67648)
Supplement: Figure 3—source data 2. [file elife-67648-fig3-data2.zip › 0007255_01/0007255_01_acq.txt]

#Properties Updated
#Thu Jul 01 11:31:20 EDT 2021
MouseStrain=
Y=10.0
X=9.0
BackgroundSegments=All
CropCenterPt=183, 76
FileVersion=ACQ VERSION 2.0
Quality=lowest
Barcode=
AnimalId=
FlipImage=false
Treatment=
OrganizationName=
Intensities=Auto Auto
CropDimension=346, 133
ConcentrationColumn=Signal
TimeStamp=2021, 2, 3, 9, 32, 31, 139
InstrumentModel=Odyssey CLx
AcqResolution=169um
ImageModifications=
BackgroundMethod=Median
CropAnnotationColor=BlueYellow
ExRunID=
700_ChannelSettings=500, 19263, 24007, 0, 0, 0, 0
Archived=false
InstrumentName=CLX-1639
InstrumentVersion=1.0.18
Experiment=
Orientation=
LastUsedTextId=0
Height=26.0
ImageName=0007255_01
AnalysisType=None
AcquireTimeZoneId=America/New_York
ProjInfo=
ImageId=0007255_01
InjectTime=
UserInfo=
FocusPosition=0.0
CustomField2=
CustomField1=
CustomField0=
Agent=
FileType=LI-COR Image Studio Acquisition File
InterpolationMethod=Linear
ChannelFileNames=0007255_01_700.TIF, 0007255_01_800.TIF
CellLine=
Width=62.0
TimePoint=1900, 0, 1, 0, 0, 0, 0
ChannelNames=700, 800
NormalizationChannel=
ChannelPreviews=false, false
BackgroundWidth=3
ProjectName=
LastUsedShapeId=0
800_ChannelSettings=500, 13597, 19897, 0, 0, 0, 0
Remarks=
