# Supplementary material for: Pak1 kinase controls cell shape through ribonucleoprotein granules
Source: eLife. 2021 Jul 20;10:e67648. doi: 10.7554/eLife.67648 (PMC8318594; doi:10.7554/eLife.67648)
Supplement: Figure 4—source data 2. [file elife-67648-fig4-data2.zip › 0005714_01/0005714_01_acq.txt]

#Properties Updated
#Thu Jul 01 11:24:49 EDT 2021
MouseStrain=
Y=79.0
BackgroundSegments=All
X=10.0
CropCenterPt=250, 109
FileVersion=ACQ VERSION 2.0
Quality=lowest
Barcode=
AnimalId=
Treatment=
FlipImage=false
OrganizationName=
Intensities=Auto Auto
CropDimension=481, 198
ConcentrationColumn=Signal
TimeStamp=2020, 2, 11, 11, 28, 50, 75
InstrumentModel=Odyssey CLx
AcqResolution=169um
BackgroundMethod=Median
ImageModifications=
CropAnnotationColor=BlueYellow
700_ChannelSettings=500, 14031, 19752, 0, 0, 0, 0
ExRunID=
Archived=false
InstrumentName=CLX-1639
InstrumentVersion=1.0.18
Experiment=
Orientation=
LastUsedTextId=0
ImageName=0005714_01
Height=37.0
AnalysisType=None
AcquireTimeZoneId=America/New_York
InjectTime=
ProjInfo=
ImageId=0005714_01
UserInfo=
FocusPosition=0.0
CustomField2=
CustomField1=
CustomField0=
Agent=
FileType=LI-COR Image Studio Acquisition File
InterpolationMethod=Linear
CellLine=
ChannelFileNames=0005714_01_700.TIF, 0005714_01_800.TIF
Width=85.0
TimePoint=1900, 0, 1, 0, 0, 0, 0
ChannelNames=700, 800
NormalizationChannel=
ChannelPreviews=false, false
BackgroundWidth=3
LastUsedShapeId=0
ProjectName=
800_ChannelSettings=550, 15210, 16518, 0, 0, 0, 0
Remarks=
