# Supplementary material for: Pak1 kinase controls cell shape through ribonucleoprotein granules
Source: eLife. 2021 Jul 20;10:e67648. doi: 10.7554/eLife.67648 (PMC8318594; doi:10.7554/eLife.67648)
Supplement: Figure 4—source data 5. [file elife-67648-fig4-data5.zip]

Archive with 4 entries (4 files):
- 0007791_01/0007791_01_acq.txt
- 0007791_01/0007791_01_700.TIF
- 0007791_01/0007791_01_800.TIF
- 0007791_01/0007791_01_TH.jpg
