# Supplementary material for: Pak1 kinase controls cell shape through ribonucleoprotein granules
Source: eLife. 2021 Jul 20;10:e67648. doi: 10.7554/eLife.67648 (PMC8318594; doi:10.7554/eLife.67648)
Supplement: Figure 4—source data 5. [file elife-67648-fig4-data5.zip › 0007791_01/0007791_01_acq.txt]

#Properties Updated
#Thu Jul 01 11:30:19 EDT 2021
MouseStrain=
Y=13.0
X=146.0
BackgroundSegments=All
CropCenterPt=298, 94
FileVersion=ACQ VERSION 2.0
Quality=lowest
Barcode=
AnimalId=
FlipImage=false
Treatment=
OrganizationName=
Intensities=Auto Auto
CropDimension=576, 169
ConcentrationColumn=Signal
TimeStamp=2021, 4, 16, 16, 43, 22, 981
InstrumentModel=Odyssey CLx
AcqResolution=169um
ImageModifications=
BackgroundMethod=Average
CropAnnotationColor=BlueYellow
ExRunID=
700_ChannelSettings=500, 14941, 19522, 0, 0, 0, 0
Archived=false
InstrumentName=CLX-1639
InstrumentVersion=1.0.18
Experiment=
Orientation=
LastUsedTextId=0
Height=32.0
ImageName=0007791_01
AnalysisType=None
AcquireTimeZoneId=America/New_York
ProjInfo=
ImageId=0007791_01
InjectTime=
UserInfo=
FocusPosition=0.0
CustomField2=
CustomField1=
CustomField0=
Agent=
FileType=LI-COR Image Studio Acquisition File
InterpolationMethod=Linear
ChannelFileNames=0007791_01_700.TIF, 0007791_01_800.TIF
CellLine=
Width=101.0
TimePoint=1900, 0, 1, 0, 0, 0, 0
ChannelNames=700, 800
NormalizationChannel=
ChannelPreviews=false, false
BackgroundWidth=3
ProjectName=
LastUsedShapeId=0
800_ChannelSettings=500, 13466, 16201, 0, 0, 0, 0
Remarks=
